# Supplementary material for: Ethylene is involved in pistil fate by modulating the onset of ovule senescence and the GA-mediated fruit set in Arabidopsis
Source: BMC Plant Biol. 2011 May 16;11:84. doi: 10.1186/1471-2229-11-84 (PMC3124430; doi:10.1186/1471-2229-11-84)
Supplement: Additional file 2 — Comparative analysis of the transcriptomic data from unfertilised pistil senescence and EIN2-dependent leaf senescence. The expression ratio of the genes up-regulated from 0 to 2 DPA in the unfertilised pistil according to [4] is shown. The ein2/wild-type expression ratio in leaves undergoing senescence from [28] is shown for those genes being also up-regulated during leaf senescence. [file 1471-2229-11-84-S2.XLS]

## Sheet: 2DPA_Up_vs_EIN2_Leaf_senescence
Additional Table 1. Comparative analysis of transcriptomic data from unfertilized pistil senescence and EIN2-dependent leaf senescence.
Every 2-3 DPA pistil up-regulated gene is shown, and the expression in ein2 vs WT is indicated in case of being significantly up-regulated during leaf senescence. Blue highlighted cells, EIN2-dependent leaf senescence genes that are also up-regulated in 2-3 DPA unfertilized pistils.
Pistil senescence (Carbonell-Bejerano et al., 2010)			Leaf senescence (Buchanan-Wollaston et al., 2005)
Oligo ID	AGI	Fold change (2-3 DPA / 0-1 DPA)	Fold change (ein2/WT)	Array Element	Locus Identifier	Annotation
A008854_01	At2g29470	4.77004	0.10528	266270_at	AT2G29470	glutathione S-transferase, putative similar to glutathione S-transferase [Euphorbia esula] gb:AAF64450.1 GI:7595790
A011198_01	At3g60140	5.42266	0.242791	251428_at	AT3G60140	glycosyl hydrolase family 1 protein contains Pfam PF00232 : Glycosyl hydrolase family 1 domain; TIGRFAM TIGR01233: 6-phospho-beta-galactosidase; similar to Cyanogenic Beta-Glucosidase (GI:1311386)(pdb:1CBG) [Trifolium Repens]; identical beta-glucosidase
A020350_01	At3g15500	6.7365	0.263129	258395_at	AT3G15500	no apical meristem (NAM) family protein (NAC3) identical to AtNAC3 [Arabidopsis thaliana] GI:12060424; contains Pfam PF02365: No apical meristem (NAM) domain; similar to jasmonic acid 2 GB:AAF04915 from [Lycopersicon esculentum]
A021628_01	At2g32190	3.81848	0.327079	265674_at	AT2G32190	expressed protein
A016364_01	At5g48180	3.92856	0.334898	248713_at	AT5G48180	kelch repeat-containing protein contains Pfam PF01344: Kelch motif (5 repeats) ;similar to Tip elongation aberrant protein 1 (Cell polarity protein tea1) (SP:P87061) [Schizosaccharomyces pombe]
A008562_01	At2g02990	11.7615	0.37965	266743_at	AT2G02990	ribonuclease 1 (RNS1) identical to ribonuclease SP:P42813 Ribonuclease 1 precursor (EC 3.1.27.1) {Arabidopsis thaliana}, GI:561998 from [Arabidopsis thaliana]
A009836_01	At3g01970	2.71886	0.383796	258975_at	AT3G01970	WRKY family transcription factor similar to WRKY1 GB:AAC49527 [Petroselinum crispum]
A007433_01	At2g45220	2.49839	0.389595	245148_at	AT2G45220	pectinesterase family protein contains Pfam profile: PF01095 pectinesterase
A024360_01	At1g15380	4.05303	0.411078	262603_at	AT1G15380	lactoylglutathione lyase family protein / glyoxalase I family protein contains glyoxalase family protein domain, Pfam:PF00903
A016034_01	At5g50260	11.6965	0.412731	248545_at	AT5G50260	cysteine proteinase, putative similar to cysteine endopeptidase precursor CysEP GI:2944446 from [Ricinus communis]
A022381_01	At4g27260	4.3229	0.416048	253908_at	AT4G27260	auxin-responsive GH3 family protein similar to auxin-responsive GH3 product [Glycine max] GI:18591; contains Pfam profile PF03321: GH3 auxin-responsive promoter
A007291_01	At2g22470	2.09943	0.416621	264005_at	AT2G22470	arabinogalactan-protein (AGP2) identical to gi|3883122|gb|AAC77824; supported by cDNA gi|3883121|gb|AF082299
A021133_01	At1g11190	7.46944	0.42781	262454_at	AT1G11190	bifunctional nuclease (BFN1) identical to bifunctional nuclease bfn1 [Arabidopsis thaliana] gi|4099831|gb|AAD00693
A011932_01	At3g61930	4.20469	0.432697	251293_at	AT3G61930	expressed protein
A020748_01	At2g05540	13.4078	0.453119	265511_at	AT2G05540	glycine-rich protein
A016324_01	At5g39610	5.95046	0.454289	249467_at	AT5G39610	no apical meristem (NAM) family protein contains Pfam PF02365 : No apical meristem (NAM) protein; similar to cup-shaped cotyledon CUC2 (GI:1944132) [Arabidopsis thaliana]
A001155_01	At1g69490	7.58947	0.463443	256300_at	AT1G69490	no apical meristem (NAM) family protein similar to N-term half of NAC domain protein NAM [Arabidopsis thaliana] GI:4325282
A005086_01	At1g22930	3.00841	0.465755	264772_at	AT1G22930	T-complex protein 11 contains Pfam PF05794: T-complex protein 11
A006010_01	At2g37130	9.77434	0.47488	265471_at	AT2G37130	peroxidase 21 (PER21) (P21) (PRXR5) identical to SP|Q42580 Peroxidase 21 precursor (EC 1.11.1.7) (Atperox P21) (PRXR5) (ATP2a/ATP2b) {Arabidopsis thaliana}
A021065_01	At2g37130	3.95863	0.47488	265471_at	AT2G37130	peroxidase 21 (PER21) (P21) (PRXR5) identical to SP|Q42580 Peroxidase 21 precursor (EC 1.11.1.7) (Atperox P21) (PRXR5) (ATP2a/ATP2b) {Arabidopsis thaliana}
A000827_01	At1g80160	6.34667	0.476283	262047_at	AT1G80160	lactoylglutathione lyase family protein / glyoxalase I family protein contains glyoxalase family protein domain, Pfam:PF00903
A017311_01	At5g13330	2.89989	0.478272	250287_at	AT5G13330	AP2 domain-containing transcription factor family protein similar to AP2 domain containing protein RAP2.6, Arabidopsis thaliana, EMBL:AF003099; contains Pfam profile PF00847: AP2 domain
A014469_01	At4g28490	3.75809	0.48102	253779_at	AT4G28490	leucine-rich repeat transmembrane protein kinase, putative
A006826_01	At2g19570	3.33804	0.490526	265943_at	AT2G19570	cytidine deaminase (CDD) / cytidine aminohydrolase identical to cytidine deaminase (CDD) [Arabidopsis thaliana] GI:3046700
A015279_01	At4g16690	2.76446	0.491559	245349_at	AT4G16690	esterase/lipase/thioesterase family protein similar to ethylene-induced esterase [Citrus sinensis] GI:14279437, polyneuridine aldehyde esterase [Rauvolfia serpentina] GI:6651393, SP|Q40708 PIR7A protein {Oryza sativa}; contains Interpro entry IPR000379
A017284_01	At5g40690	10.2674	0.501087	249377_at	AT5G40690	expressed protein
A012944_01	At4g32070	2.14355	0.507936	253458_at	AT4G32070	octicosapeptide/Phox/Bem1p (PB1) domain-containing protein / tetratricopeptide repeat (TPR)-containing protein similar to SP|Q99614 Tetratricopeptide repeat protein 1 {Homo sapiens}; contains Pfam profiles PF00564: PB1 domain, PF00515: TPR Domain
A017277_01	At5g17860	2.5865	0.517531	250054_at	AT5G17860	cation exchanger, putative (CAX7) contains similarity to SWISS-PROT:Q9HC58 NKX3_HUMAN Sodium/potassium/calcium exchanger 3 precursor {Homo sapiens}; Ca2+:Cation Antiporter (CaCA) Family member PMID:11500563
A009906_01	At3g06420	4.21052	0.51869	258880_at	AT3G06420	autophagy 8h (APG8h) identical to autophagy 8h [Arabidopsis thaliana] GI:19912165; contains Pfam profile PF02991: Microtubule associated protein 1A/1B, light chain 3; supporting cDNA gi|19912164|dbj|AB073182.1|
A019895_01	At1g44800	3.71664	0.520257	261335_at	AT1G44800	nodulin MtN21 family protein similar to MtN21 [Medicago truncatula] GI:2598575; contains Pfam profile PF00892: Integral membrane protein
A002917_01	At1g68620	7.97232	0.52323	262229_at	AT1G68620	expressed protein similar to PrMC3 [Pinus radiata] GI:5487873
A012256_01	At3g10320	3.68075	0.5239	259150_at	AT3G10320	expressed protein contains Pfam domain, PF04577: Protein of unknown function (DUF563)
A001495_01	At1g52890	2.96288	0.531636	260203_at	AT1G52890	no apical meristem (NAM) family protein contains Pfam PF02365: No apical meristem (NAM) domain; similar to NAM (no apical meristem) GB:CAA63101 from [Petunia x hybrida]
A009165_01	At3g26100	2.84218	0.577805	258085_at	AT3G26100	regulator of chromosome condensation (RCC1) family protein weak similarity to UVB-resistance protein UVR8 [Arabidopsis thaliana] GI:5478530; contains Pfam profile PF00415: Regulator of chromosome condensation (RCC1)
A004921_01	At1g08920	2.98763	0.586574	264652_at	AT1G08920	sugar transporter, putative similar to ERD6 protein {Arabidopsis thaliana} GI:3123712, sugar-porter family proteins 1 and 2 [Arabidopsis thaliana] GI:14585699, GI:14585701; contains Pfam profile PF00083: major facilitator superfamily protein
A015543_01	At5g13180	3.04829	0.587243	245987_at	AT5G13180	no apical meristem (NAM) family protein contains Pfam PF02365: No apical meristem (NAM) domain; hypothetical protein SENU5, senescence up-regulated - Lycopersicon esculentum, EMBL:Z75524
A006161_01	At2g43820	4.55358	0.593257	260567_at	AT2G43820	UDP-glucoronosyl/UDP-glucosyl transferase family protein contains Pfam profile: PF00201 UDP-glucoronosyl and UDP-glucosyl transferase
A021814_01	At2g43820	4.25158	0.593257	260567_at	AT2G43820	UDP-glucoronosyl/UDP-glucosyl transferase family protein contains Pfam profile: PF00201 UDP-glucoronosyl and UDP-glucosyl transferase
A021921_01	At4g38540	8.43273	0.594051	252993_at	AT4G38540	monooxygenase, putative (MO2) identical to GI:3426064
A020828_01	At3g19580	3.36359	0.608605	257022_at	AT3G19580	zinc finger (C2H2 type) protein 2 (AZF2) identical to Cys2/His2-type zinc finger protein 2 [Arabidopsis thaliana] gi|6009885|dbj|BAA85107
A001093_01	At1g79270	3.07375	0.609522	264102_at	AT1G79270	expressed protein contains Pfam profile PF04146: YT521-B-like family
A024578_01	At3g17810	2.8699	0.616082	258162_at	AT3G17810	dihydroorotate dehydrogenase family protein / dihydroorotate oxidase family protein low similarity to SP|Q12882 Dihydropyrimidine dehydrogenase [NADP+] precursor (EC 1.3.1.2) (DPD) (DHPDHase) (Dihydrouracil dehydrogenase) (Dihydrothymine dehydrogenase) {
A021109_01	At5g53970	3.63763	0.621114	248207_at	AT5G53970	aminotransferase, putative similar to nicotianamine aminotransferase from Hordeum vulgare [GI:6498122, GI:6469087]; contains Pfam profile PF00155 aminotransferase, classes I and II
A017640_01	At5g57910	3.14051	0.622394	247835_at	AT5G57910	expressed protein similar to unknown protein (emb|CAB79781.1)
A017656_01	At5g45900	2.56152	0.632635	248927_at	AT5G45900	autophagy 7 (APG7) nearly identical to autophagy 7 [Arabidopsis thaliana] GI:19912147; contains Pfam profile PF00899: ThiF family
A006919_01	At2g46950	7.32587	0.637459	266756_at	AT2G46950	cytochrome P450 family protein similar to cytochrome P450 72A1 (SP:Q05047) [Catharanthus roseus]; contains Pfam profile: PF00067: Cytochrome P450
A024664_01	At3g10450	2.43176	0.644263	258923_at	AT3G10450	serine carboxypeptidase S10 family protein similar to glucose acyltransferase GB:AAD01263 [Solanum berthaultii]; also similar to serine carboxypeptidase I GB:P37890 [Oryza sativa]
A006885_01	At2g02710	5.33689	0.649206	267477_at	AT2G02710	PAC motif-containing protein similar to nonphototropic hypocotyl 1 [Zea mays] GI:2687358; contains Pfam profile PF00785: PAC motif
A024350_01	At1g62570	2.5562	0.653973	265119_at	AT1G62570	flavin-containing monooxygenase family protein / FMO family protein low similarity to flavin-containing monooxygenase FMO3 [Rattus norvegicus] GI:12006730; contains Pfam profile PF00743: Flavin-binding monooxygenase-like
A006596_01	At2g29350	2.75108	0.655929	266292_at	AT2G29350	tropinone reductase, putative / tropine dehydrogenase, putative similar to tropinone reductase SP:P50165 from [Datura stramonium]
A017128_01	At5g51070	2.6703	0.662301	248487_at	AT5G51070	ATP-dependent Clp protease ATP-binding subunit (ClpD), (ERD1) SAG15/ERD1; identical to ERD1 protein GI:497629, SP:P42762 from [Arabidopsis thaliana]; contains Pfam profile PF02861: Clp amino terminal domain
A012812_01	At3g47950	6.94031	0.664472	252395_at	AT3G47950	ATPase, plasma membrane-type, putative / proton pump, putative strong similarity to P-type H(+)-transporting ATPase from Nicotiana plumbaginifolia [SP|Q08435, SP|Q08436], Lycopersicon esculentum [GI:5901757, SP|P22180], Solanum tuberosum [GI:435003]; con
A010364_01	At3g11100	2.32624	0.665191	256413_at	AT3G11100	expressed protein similar to 6b-interacting protein 1 (NtSIP1) [Nicotiana tabacum] GI:18149189
A008712_01	At2g31945	9.12611	0.66566	263475_at	AT2G31945	expressed protein
A001970_01	At1g06570	4.54412	0.665957	262635_at	AT1G06570	4-hydroxyphenylpyruvate dioxygenase (HPD) identical to 4-hydroxyphenylpyruvate dioxygenase (HPD) SP:P93836 [Arabidopsis thaliana (Mouse-ear cress)]
A014919_01	At4g38060	2.51926	0.675203	253022_at	AT4G38060	expressed protein
A014276_01	At4g13530	2.85601	0.683693	254722_at	AT4G13530	expressed protein predicted protein, Arabidopsis thaliana
A010383_01	At3g45010	3.75549	0.688173	252606_at	AT3G45010	serine carboxypeptidase III, putative similar to serine carboxypeptidase III from Oryza sativa SP|P37891, Matricaria chamomilla GI:6960455, Hordeum vulgare SP|P21529, Triticum aestivum SP|P11515; contains Pfam profile PF0450 serine carboxypeptidase
A011429_01	At3g20250	2.58112	0.68901	257122_at	AT3G20250	pumilio/Puf RNA-binding domain-containing protein contains Pfam profile: PF00806 Pumilio-family RNA binding domains (aka PUM-HD, Pumilio homology domain) (8 copies at C-terminus)
A012732_01	At3g06810	2.38998	0.691569	258524_at	AT3G06810	acyl-CoA dehydrogenase-related low similarity to acyl-CoA dehydrogenase [Acinetobacter sp. NCIMB9871] GI:14587418; contains Pfam profiles PF01636: Phosphotransferase enzyme family, PF00441: Acyl-CoA dehydrogenase C-terminal domain, PF02770: Acyl-CoA dehy
A018827_01	At5g54870	2.17046	0.694408	248115_at	AT5G54870	expressed protein strong similarity to unknown protein (pir||T04825)
A020741_01	At4g26080	2.28311	0.696238	253994_at	AT4G26080	protein phosphatase 2C ABI1 / PP2C ABI1 / abscisic acid-insensitive 1 (ABI1) nearly identical to SP|P49597 Protein phosphatase 2C ABI1 (EC 3.1.3.16) (PP2C) (Abscisic acid- insensitive 1) {Arabidopsis thaliana}
A008459_01	At2g45210	4.03901	0.700901	245136_at	AT2G45210	auxin-responsive protein-related weakly similar to small auxin up RNA (GI:546362) {Arabidopsis thaliana}
A014892_01	At4g37310	4.36808	0.701169	253052_at	AT4G37310	cytochrome P450, putative
A001303_01	At1g15670	4.76673	0.704152	259502_at	AT1G15670	kelch repeat-containing F-box family protein similar to SP|Q9ER30 Kelch-related protein 1 (Sarcosin) {Rattus norvegicus}; contains Pfam profiles PF01344: Kelch motif, PF00646: F-box domain
A012839_01	At3g08860	3.30351	0.706156	258983_at	AT3G08860	alanine--glyoxylate aminotransferase, putative / beta-alanine-pyruvate aminotransferase, putative / AGT, putative similar to similar to SP|Q64565 Alanine--glyoxylate aminotransferase 2, mitochondrial precursor (EC 2.6.1.44) (AGT 2) (Beta-alanine-pyruvate
A006056_01	At2g37970	2.38502	0.70788	266097_at	AT2G37970	SOUL heme-binding family protein weak similarity to SOUL protein [Mus musculus] GI:4886906; contains Pfam profile PF04832: SOUL heme-binding protein
A014097_01	At4g22920	4.56305	0.712761	254299_at	AT4G22920	expressed protein
A012695_01	At3g62260	2.77599	0.717136	251259_at	AT3G62260	protein phosphatase 2C, putative / PP2C, putative phosphoprotein phosphatase (EC 3.1.3.16) 1A-alpha - Homo sapiens, PIR:S22423
A020460_01	At4g16670	3.54062	0.717907	245439_at	AT4G16670	expressed protein
A001567_01	At1g07040	3.73731	0.718258	256061_at	AT1G07040	expressed protein
A021719_01	At2g01890	11.1116	0.72043	263595_at	AT2G01890	purple acid phosphatase, putative contains Pfam profile: PF00149 calcineurin-like phosphoesterase; identical to purple acid phosphatase (GI:20257479) [Arabidopsis thaliana];
A019874_01	At2g01890	8.46788	0.72043	263595_at	AT2G01890	purple acid phosphatase, putative contains Pfam profile: PF00149 calcineurin-like phosphoesterase; identical to purple acid phosphatase (GI:20257479) [Arabidopsis thaliana];
A024107_01	At1g23440	2.00973	0.728925	263015_at	AT1G23440	pyrrolidone-carboxylate peptidase family protein similar to Pyrrolidone-carboxylate peptidase (Swiss-Prot:O58321) [Pyrococcus horikoshii]; contains Prosite PS00141: Eukaryotic and viral aspartyl proteases active site
A006710_01	At2g38800	2.00555	0.728964	263296_at	AT2G38800	calmodulin-binding protein-related contains similarity to potato calmodulin-binding protein PCBP GI:17933110 from [Solanum tuberosum]
A013697_01	At4g15610	8.94449	0.729763	245317_at	AT4G15610	integral membrane family protein contains TIGRFAM TIGR01569 : plant integral membrane protein TIGR01569; contains Pfam PF04535 : Domain of unknown function (DUF588)
A013719_01	At4g15530	3.43903	0.745261	245528_at	AT4G15530	pyruvate phosphate dikinase family protein contains Pfam profiles: PF01326 pyruvate phosphate dikinase, PEP/pyruvate binding domain, PF02896 PEP-utilizing enzyme, TIM barrel domain
A011094_01	At3g21790	2.71133	0.746799	257940_at	AT3G21790	UDP-glucoronosyl/UDP-glucosyl transferase family protein contains Pfam profile: PF00201 UDP-glucoronosyl and UDP-glucosyl transferase
A010863_01	At3g21420	2.51751	0.753656	256818_at	AT3G21420	oxidoreductase, 2OG-Fe(II) oxygenase family protein similar to SP|Q9ZWQ9 Flavonol synthase (EC 1.14.11.-) {Citrus unshiu}; contains Pfam profile PF03171: oxidoreductase, 2OG-Fe(II) oxygenase family
A007590_01	At2g23450	3.58258	0.759321	267134_at	AT2G23450	protein kinase family protein contains protein kinase domain, Pfam:PF00069
A005751_01	At4g37520	7.57896	0.761559	253099_s_at	AT4G37520	peroxidase, peroxidase 50 (PER50) (P50) (PRXR2) identical to SP|Q43731 Peroxidase 50 precursor
A020803_01	At4g37520	4.3259	0.761559	253099_s_at	AT4G37520	peroxidase, peroxidase 50 (PER50) (P50) (PRXR2) identical to SP|Q43731 Peroxidase 50 precursor
A020869_01	At5g54080	4.09255	0.761595	248193_at	AT5G54080	homogentisate 1,2-dioxygenase / homogentisicase/homogentisate oxygenase / homogentisic acid oxidase (HGO) identical to SP|Q9ZRA2 Homogentisate 1,2-dioxygenase (EC 1.13.11.5) (Homogentisicase) (Homogentisate oxygenase) (Homogentisic acid oxidase) {Arabido
A008500_01	At2g35940	2.33108	0.768569	263956_at	AT2G35940	homeodomain-containing protein contains 'Homeobox' domain signature, Prosite:PS00027
A012275_01	At3g07700	2.11257	0.773246	259226_at	AT3G07700	ABC1 family protein contains Pfam domain, PF03109: ABC1 family
A004223_01	At1g09500	5.37774	0.774728	264514_at	AT1G09500	cinnamyl-alcohol dehydrogenase family / CAD family similar to cinnamyl alcohol dehydrogenase, Eucalyptus gunnii [gi:1143445], CPRD14 protein, Vigna unguiculata [gi:1854445]
A006799_01	At2g23430	4.13532	0.775523	267135_at	AT2G23430	kip-related protein 1 (KRP1) / cyclin-dependent kinase inhibitor 1 (ICK1) identical to cyclin-dependent kinase inhibitor (ICK1) [Arabidopsis thaliana] GI:3550262, GI:2052502
A000124_01	At1g23040	3.97788	0.792878	264894_at	AT1G23040	hydroxyproline-rich glycoprotein family protein contains proline-rich domains, INTERPRO:IPR000694
A008742_01	At2g33380	2.92006	0.798331	255795_at	AT2G33380	calcium-binding RD20 protein (RD20) induced by abscisic acid during dehydration PMID:10965948; putative transmembrane channel protein PMID:10965948; identical to GI:10862968 [Arabidopsis thaliana]; contains EF-hand domain
A008873_01	At3g04070	11.3687	0.803054	258809_at	AT3G04070	no apical meristem (NAM) family protein contains Pfam PF02365: No apical meristem (NAM) domain; similar to NAM GB:CAA63101 [Petunia x hybrida]
A005729_01	At2g25625	7.68476	0.803249	265913_at	AT2G25625	expressed protein
A024182_01	At1g05560	3.53571	0.814823	263184_at	AT1G05560	UDP-glucose transferase (UGT75B2) similar to UDP-glucose:indole-3-acetate beta-D-glucosyltransferase GI:2149127 from (Arabidopsis thaliana); identical to cDNA UDP-glucosyltransferase (UGT75B2) GI:13661274
A025585_01	At1g63370	2.34567	0.816775	265108_s_at	AT1G63370	flavin-containing monooxygenase family protein /
A020192_01	At2g27150	2.96083	0.817668	263570_at	AT2G27150	aldehyde oxidase 3 (AAO3) identical to GP:3172044:gnl:PID:d1029570:AB010080
A002126_01	At1g02850	2.34404	0.818245	262118_at	AT1G02850	glycosyl hydrolase family 1 protein contains Pfam PF00232 : Glycosyl hydrolase family 1 domain; TIGRFAM TIGR01233: 6-phospho-beta-galactosidase; similar to hydroxyisourate hydrolase (GI:19569603) [Glycine max]
A020589_01	At5g65210	4.21637	0.823559	247199_at	AT5G65210	bZIP family transcription factor (TGA1) identical to transcription factor (TGA1) GI:16550 from [Arabidopsis thaliana]
A011763_01	At3g14990	2.38833	0.82807	257216_at	AT3G14990	4-methyl-5(b-hydroxyethyl)-thiazole monophosphate biosynthesis protein, putative supporting cDNA gi|11908017|gb|AF326856.1|; contains Pfam profile PF01965:DJ-1/PfpI family; identical to cDNA EST Athsr7 GI:5281061
A014519_01	At4g04460	3.40345	0.829932	255345_at	AT4G04460	aspartyl protease family protein contains Pfam profiles: PF00026 eukaryotic aspartyl protease, PF03489 surfactant protein B, PF05184 saposin-like type B, region 1
A001671_01	At1g27980	3.21318	0.835686	259598_at	AT1G27980	pyridoxal-dependent decarboxylase family protein similar to sphingosine-1-phosphate lyase [Homo sapiens] GI:10129683; contains Pfam profile PF00282: Pyridoxal-dependent decarboxylase conserved domain
A002854_01	At1g80310	2.22068	0.837663	260302_at	AT1G80310	expressed protein
A017387_01	At5g45800	2.87587	0.848711	248908_at	AT5G45800	leucine-rich repeat transmembrane protein kinase, putative
A016446_01	At5g45890	6.47105	0.850259	248918_at	AT5G45890	senescence-specific SAG12 protein (SAG12) / cysteine proteinase, putative identical to senescence-specific protein SAG12 GI:1046373 from [Arabidopsis thaliana]
A012797_01	At3g27110	2.1155	0.850539	257791_at	AT3G27110	peptidase M48 family protein contains Pfam domain, PF01435: Peptidase family M48
A015313_01	At4g31240	2.25636	0.851004	253519_at	AT4G31240	expressed protein
A020530_01	At1g29240	2.37183	0.851141	260884_at	AT1G29240	expressed protein contains Pfam profile: PF05097 protein of unknown function (DUF688)
A015558_01	At5g10650	6.85901	0.851433	246012_at	AT5G10650	zinc finger (C3HC4-type RING finger) family protein similar to Pfam domain, PF00097: Zinc finger, C3HC4 type (RING finger)
A025274_01	At3g51430	2.90392	0.852167	252117_at	AT3G51430	strictosidine synthase, putative (YLS2) similar to hemomucin [Drosophila melanogaster][GI:1280434], strictosidine synthase [Rauvolfia serpentina][SP|P15324]; contains strictosidine synthase domain PF03088; identical to cDNA YLS2 mRNA for strictosidine sy
A017547_01	At5g55970	2.70945	0.857597	248040_at	AT5G55970	zinc finger (C3HC4-type RING finger) family protein contains Pfam profile: PF00097 zinc finger, C3HC4 type (RING finger)
A024676_01	At4g04620	2.16145	0.864494	255283_at	AT4G04620	autophagy 8b (APG8b) identical to autophagy 8b [Arabidopsis thaliana] GI:19912153; contains Pfam profile PF02991: Microtubule associated protein 1A/1B, light chain 3
A024107_01	At1g23440	2.00973	0.866942	262422_at	AT1G23440	pyrrolidone-carboxylate peptidase family protein similar to Pyrrolidone-carboxylate peptidase (Swiss-Prot:O58321) [Pyrococcus horikoshii]; contains Prosite PS00141: Eukaryotic and viral aspartyl proteases active site
A003266_01	At1g55920	3.6782	0.868619	260602_at	AT1G55920	serine O-acetyltransferase, putative identical to GI:608677 from [Arabidopsis thaliana]
A008582_01	At2g36950	3.58507	0.871935	263866_at	AT2G36950	heavy-metal-associated domain-containing protein nearly identical to farnesylated protein ATFP2 [GI:4097545] Pfam profile PF00403: Heavy-metal-associated domain
A012086_01	At3g17000	2.02371	0.874549	257893_at	AT3G17000	ubiquitin-conjugating enzyme, putative similar to Non-Canonical UBiquitin Conjugating Enzyme 1 (NCUBE1) from [Gallus gallus] GI:7362937, [Mus musculus] GI:7363050, [Homo sapiens] GI:7362973; contains Pfam profile PF00179: Ubiquitin-conjugating enzyme
A002732_01	At1g73680	2.0223	0.875329	260060_at	AT1G73680	pathogen-responsive alpha-dioxygenase, putative similar to pathogen-inducible alpha-dioxygenase [Nicotiana attenuata] GI:12539609; contains Pfam profile PF03098: Animal haem peroxidase
A018267_01	At5g25220	2.04769	0.878332	246930_at	AT5G25220	homeobox protein knotted-1 like 3 (KNAT3) identical to homeobox protein knotted-1 like 3 (KNAT3) SP:P48000 from [Arabidopsis thaliana]
A020317_01	At4g27410	4.59479	0.879805	253872_at	AT4G27410	no apical meristem (NAM) family protein (RD26) contains Pfam PF02365: No apical meristem (NAM) domain; Arabidopsis thaliana nap gene,PID:e1234813; identical to cDNA RD26 mRNA for NAM-like protein GI:15375403
A019698_01	At5g63790	2.46913	0.880801	247351_at	AT5G63790	no apical meristem (NAM) family protein contains Pfam PF02365: No apical meristem (NAM) domain; contains similarity to NAC-domain protein
A020515_01	At5g58350	3.62254	0.881604	247819_at	AT5G58350	protein kinase family protein contains protein kinase domain, Pfam:PF00069
A010518_01	At3g50770	2.41999	0.881708	252136_at	AT3G50770	calmodulin-related protein, putative similar to regulator of gene silencing calmodulin-related protein GI:12963415 from [Nicotiana tabacum]
A017867_01	At5g05110	2.39164	0.885281	250811_at	AT5G05110	cysteine protease inhibitor, putative / cystatin, putative similar to cysteine proteinase inhibitor [Glycine max] GI:1944342; contains Pfam profile PF00031: Cystatin domain
A001136_01	At1g21410	2.7283	0.902377	260875_at	AT1G21410	F-box family protein similar to SKP1 interacting partner 2 (SKIP2) TIGR_Ath1:At5g67250
A006235_01	At2g42790	3.23104	0.904405	263986_at	AT2G42790	citrate synthase, glyoxysomal, putative strong similarity to SP|P49299 Citrate synthase, glyoxysomal precursor {Cucurbita maxima}; contains Pfam profile PF00285: Citrate synthase
A018159_01	At5g24160	5.84823	0.905044	249775_at	AT5G24160	squalene monooxygenase 1,2 / squalene epoxidase 1,2 (SQP1,2) identical to SP|O65402
A013805_01	At4g21980	2.89989	0.905438	254346_at	AT4G21980	autophagy 8a (APG8a) identical to autophagy 8a [Arabidopsis thaliana] GI:19912151; contains Pfam profile PF02991: Microtubule associated protein 1A/1B, light chain 3
A021993_01	At4g21980	2.24078	0.905438	254346_at	AT4G21980	autophagy 8a (APG8a) identical to autophagy 8a [Arabidopsis thaliana] GI:19912151; contains Pfam profile PF02991: Microtubule associated protein 1A/1B, light chain 3
A017977_01	At5g01520	5.99184	0.905862	251084_at	AT5G01520	zinc finger (C3HC4-type RING finger) family protein similar to MTD2 [Medicago truncatula] GI:9294812; contains Pfam profile PF00097: Zinc finger, C3HC4 type (RING finger)
A010555_01	At3g03470	3.47497	0.907675	259058_at	AT3G03470	cytochrome P450, putative similar to cytochrome P450 89A2 GB:Q42602 [Arabidopsis thaliana]
A021890_01	At4g11360	4.89735	0.916256	254919_at	AT4G11360	zinc finger (C3HC4-type RING finger) family protein (RHA1b) identical to RING-H2 finger protein RHA1b [Arabidopsis thaliana] GI:3790567
A016266_01	At5g47050	2.27521	0.918617	248819_at	AT5G47050	expressed protein
A015105_01	At4g04955	2.33593	0.925072	255310_at	AT4G04955	amidohydrolase family protein similar to SP|P32375 Allantoinase (EC 3.5.2.5) {Saccharomyces cerevisiae}; contains Pfam profile PF01979: Amidohydrolase family
A021085_01	At5g26340	2.87986	0.927306	246831_at	AT5G26340	hexose transporter, putative strong similarity to hexose transporter, Lycopersicon esculentum, GI:5734440; contains Pfam profile PF00083: major facilitator superfamily protein
A007797_01	At2g32150	12.4235	0.931182	265680_at	AT2G32150	haloacid dehalogenase-like hydrolase family protein contains InterPro accession IPR005834: Haloacid dehalogenase-like hydrolase
A004704_01	At1g28330	4.58843	0.933192	245668_at	AT1G28330	dormancy-associated protein, putative (DRM1) identical to dormancy-associated protein [Arabidopsis thaliana] GI:2995990; similar to dormancy-associated protein GI:2605887 from [Pisum sativum]; contains Pfam profile PF05564: Dormancy/auxin associated prot
A004511_01	At1g15740	3.03564	0.935992	259500_at	AT1G15740	leucine-rich repeat family protein
A020617_01	At1g54100	4.21052	0.948884	263157_at	AT1G54100	aldehyde dehydrogenase, putative / antiquitin, putative strong similarity to SP|Q41247 Aldehyde dehydrogenase family 7 member A1 (EC 1.2.1.3) (Antiquitin 1) (Brassica turgor-responsive/drought-induced gene 26 protein) (Btg-26) {Brassica napus}; similar t
A006975_01	At2g46680	4.03062	0.950502	266327_at	AT2G46680	homeobox-leucine zipper protein 7 (HB-7) / HD-ZIP transcription factor 7 identical to homeobox-leucine zipper protein ATHB-7 (HD-ZIP protein ATHB-7) (SP:P46897) [Arabidopsis thaliana];
A016359_01	At5g09440	4.04181	0.952051	245885_at	AT5G09440	phosphate-responsive protein, putative similar to phi-1 (phosphate-induced gene) [Nicotiana tabacum] GI:3759184; contains Pfam profile PF04674: Phosphate-induced protein 1 conserved region
A001451_01	At1g21400	5.18017	0.952604	260900_s_at	AT1G21400	2-oxoisovalerate dehydrogenase, putative / 3-methyl-2-oxobutanoate dehydrogenase, putative / branched-chain alpha-keto acid dehydrogenase E1 alpha subunit,
A004431_01	At1g08630	3.38698	0.956602	264777_at	AT1G08630	L-allo-threonine aldolase-related similar to L-allo-threonine aldolase (EC 4.1.2.-) (L-allo-TA) (L-allo-threonine acetaldehyde-lyase) (SP:O07051) {Aeromonas jandaei}; similar to ESTs gb|R30517, gb|T42772, gb|R90493, and gb|R90493
A021978_01	At1g08630	3.37995	0.956602	264777_at	AT1G08630	L-allo-threonine aldolase-related similar to L-allo-threonine aldolase (EC 4.1.2.-) (L-allo-TA) (L-allo-threonine acetaldehyde-lyase) (SP:O07051) {Aeromonas jandaei}; similar to ESTs gb|R30517, gb|T42772, gb|R90493, and gb|R90493
A020847_01	At1g10070	9.53346	0.957747	264524_at	AT1G10070	branched-chain amino acid aminotransferase 2 / branched-chain amino acid transaminase 2 (BCAT2) identical to SP|Q9M439 Branched-chain amino acid aminotransferase 2, chloroplast precursor (EC 2.6.1.42) (Atbcat-2) {Arabidopsis thaliana}; contains Pfam prof
A017335_01	At5g10770	4.09539	0.963509	250446_at	AT5G10770	chloroplast nucleoid DNA-binding protein, putative similar to CND41, chloroplast nucleoid DNA binding protein [Nicotiana tabacum] GI:2541876; contains Pfam profile PF00026: Eukaryotic aspartyl protease
A024421_01	At5g02020	3.00424	0.96596	251039_at	AT5G02020	expressed protein
A002737_01	At1g28580	2.09362	0.967213	262749_at	AT1G28580	GDSL-motif lipase, putative similar to lipase [Arabidopsis thaliana] GI:1145627; contains InterPro Entry IPR001087 Lipolytic enzyme, G-D-S-L family
A011819_01	At3g61890	4.62996	0.968173	251272_at	AT3G61890	homeobox-leucine zipper protein 12 (HB-12) / HD-ZIP transcription factor 12 identical to homeobox-leucine zipper protein ATHB-12 (GI:6899887) [Arabidopsis thaliana]
A020580_01	At4g34230	4.45369	0.972675	253277_at	AT4G34230	cinnamyl-alcohol dehydrogenase, putative similar to cinnamyl alcohol dehydrogenase, Nicotiana tabacum [SP|P30359], Populus deltoides, PATCHX:G288753
A013875_01	At4g08290	3.03354	0.984805	255129_at	AT4G08290	nodulin MtN21 family protein similar to MtN21 GI:2598575 (root nodule development) from [Medicago truncatula]
A019926_01	At1g77920	2.43682	0.985281	262137_at	AT1G77920	bZIP family transcription factor contains Pfam profile: PF00170 bZIP transcription factor
A014705_01	At4g35750	2.74157	0.987096	253163_at	AT4G35750	Rho-GTPase-activating protein-related contains weak similarity to Rho-GTPase-activating protein 1 (GTPase-activating protein rhoOGAP) (Rho-related small GTPase protein activator) (CDC42 GTPase-activating protein) (p50-rhoGAP) (Swiss-Prot:Q07960) [Homo sa
A014046_01	At4g25000	2.464	0.988428	254101_at	AT4G25000	alpha-amylase, putative / 1,4-alpha-D-glucan glucanohydrolase, putative similar to alpha-amylase from Vigna mungo SP|P17859, Ipomoea nil GI:21670851; contains Pfam profile PF00128: Alpha amylase, catalytic domain
A021520_01	At2g02390	2.25636	0.989192	266181_at	AT2G02390	glutathione S-transferase zeta 1 (GSTZ1) (GST18) identical to SP|Q9ZVQ3|GTZ1_ARATH Glutathione S-transferase zeta-class 1 (EC 2.5.1.18) (AtGSTZ1) (Maleylacetone isomerase) (EC 5.2.1.-) (MAI) {Arabidopsis thaliana}; contains Pfam profiles PF02798: Glutath
A015249_01	At4g35060	2.0548	0.992746	253172_at	AT4G35060	heavy-metal-associated domain-containing protein / copper chaperone (CCH)-related low similarity to copper homeostasis factor [GI:3168840][PMID:9701579]; similar to farnesylated proteins GMFP7 [Glycine max][GI:4097573] and ATFP6 [GI:4097553]; contains he
A016652_01	At5g18130	3.71664	0.994671	250028_at	AT5G18130	expressed protein similar to unknown protein (gb|AAF00631.1)
A012865_01	At4g19420	5.88075	0.99537	254573_at	AT4G19420	pectinacetylesterase family protein contains Pfam profile: PF03283 pectinacetylesterase
A007336_01	At2g28400	5.06654	1.0281	265276_at	AT2G28400	expressed protein contains Pfam profile PF04520: Protein of unknown function, DUF584
A007750_01	At2g33480	4.86015	1.0485	255794_at	AT2G33480	no apical meristem (NAM) family protein contains Pfam PF02365: No apical meristem (NAM) domain;
A013714_01	At4g01610	3.19098	1.05157	255590_at	AT4G01610	cathepsin B-like cysteine protease, putative similar to cathepsin B-like cysteine proteinase GI:609175 from [Nicotiana rustica]; contains an unusually short, 5nt exon
A022555_01	At4g02860	2.16295	1.05316	255451_at	AT4G02860	phenazine biosynthesis PhzC/PhzF family protein contains Pfam profile: PF02567 phenazine biosynthesis-like protein
A000856_01	At1g27300	2.46913	1.05547	264447_at	AT1G27300	expressed protein
A021670_01	At1g13990	4.70111	1.05806	262607_at	AT1G13990	expressed protein
A021942_01	At1g13990	4.29304	1.05806	262607_at	AT1G13990	expressed protein
A021562_01	At1g13990	4	1.05806	262607_at	AT1G13990	expressed protein
A020105_01	At5g04760	2.68887	1.05831	250858_at	AT5G04760	myb family transcription factor contains Pfam profile: PF00249 myb-like DNA-binding domain
A020588_01	At3g60690	3.86911	1.07124	251342_at	AT3G60690	auxin-responsive family protein similar to auxin-induced protein SAUR-AC1 (GP:546362) (PIR:T06084)[Arabidopsis thaliana] PIR:T06084
A010805_01	At3g03870	3.52104	1.07961	259340_at	AT3G03870	expressed protein predicted using genefinder
A010527_01	At3g56170	2.24856	1.08242	251739_at	AT3G56170	Ca(2+)-dependent nuclease identical to Ca(2+)-dependent nuclease [Arabidopsis thaliana] GI:7684292; supporting cDNA gi|7684291|dbj|D84226.1|
A004931_01	At1g21000	2.86195	1.08467	262803_at	AT1G21000	zinc-binding family protein similar to zinc-binding protein [Pisum sativum] GI:16117799; contains Pfam profile PF04640 : Protein of unknown function, DUF597
A013086_01	At4g21580	2.5088	1.08809	254393_at	AT4G21580	oxidoreductase, zinc-binding dehydrogenase family protein Pig3 Homo sapiens, PID:G2754812; contains Pfam zinc-binding dehydrogenase domain PF00107
A003960_01	At1g14130	3.28297	1.10932	262653_at	AT1G14130	2-oxoglutarate-dependent dioxygenase, putative similar to adventitious rooting related oxygenase ARRO-1 from Malus x domestica, gi|3492806; contains Pfam domain PF03171, 2OG-Fe(II) oxygenase superfamily
A010617_01	At3g05160	2.76255	1.11828	259310_s_at	AT3G05160	sugar transporter, putative similar to sugar-porter family proteins 1 and 2
A018066_01	At5g61820	3.95588	1.12486	247488_at	AT5G61820	expressed protein MtN19, Medicago truncatula, EMBL:MTY15367
A003989_01	At1g11210	3.80264	1.14263	262452_at	AT1G11210	expressed protein contains similarity to cotton fiber expressed protein 1 [Gossypium hirsutum] gi|3264828|gb|AAC33276
A006046_01	At2g43510	3.59751	1.14862	260551_at	AT2G43510	trypsin inhibitor, putative similar to SP|P26780 Trypsin inhibitor 2 precursor (MTI-2) {Sinapis alba}
A003084_01	At1g05340	6.99343	1.15831	264580_at	AT1G05340	expressed protein
A020344_01	At2g29420	2.41664	1.16139	266296_at	AT2G29420	glutathione S-transferase, putative
A020958_01	At1g53580	3.50399	1.18709	260986_at	AT1G53580	hydroxyacylglutathione hydrolase, putative / glyoxalase II, putative similar to glyoxalase II GI:1644427 from (Arabidopsis thaliana)
A000652_01	At1g29050	2.47426	1.19331	260840_at	AT1G29050	expressed protein similar to hypothetical protein GB:AAB67625 GI:2342727 from [Arabidopsis thaliana]
A025873_01	At5g16970	3.30351	1.22694	246464_at	AT5G16970	NADP-dependent oxidoreductase, putative strong similarity to probable NADP-dependent oxidoreductase (zeta-crystallin homolog) P1
A002762_01	At1g52880	2.70757	1.24107	260156_at	AT1G52880	no apical meristem (NAM) family protein contains Pfam PF02365: No apical meristem (NAM) domain; similar to NAM (no apical meristem) GB:CAA63101 from [Petunia x hybrida]; identical to cDNA NAC domain protein GI:4325285
A007075_01	At2g21180	2.68515	1.24525	264024_at	AT2G21180	expressed protein
A017595_01	At5g01880	2.86592	1.27687	251066_at	AT5G01880	zinc finger (C3HC4-type RING finger) family protein contains Pfam domain, PF00097: Zinc finger, C3HC4 type (RING finger)
A013535_01	At4g14020	4.50023	1.29947	245385_at	AT4G14020	rapid alkalinization factor (RALF) family protein
A014066_01	At4g23880	4.71743	1.30473	254178_at	AT4G23880	expressed protein
A004588_01	At1g67920	2.94445	1.34186	260005_at	AT1G67920	Golgi transport complex protein-related similar to golgi transport complex protein (GTC90)
A007977_01	At2g18050	8.1851	1.34808	265817_at	AT2G18050	histone H1-3 (HIS1-3) similar to histone H1 [Lycopersicon pennellii] SWISS-PROT:P40267; identical to cDNA histone H1-3 (His1-3) GI:1809314, histone H1-3 [Arabidopsis thaliana] GI:1809305
A000061_01	At1g76590	9.20234	1.3488	259977_at	AT1G76590	zinc-binding family protein similar to zinc-binding protein [Pisum sativum] GI:16117799; contains Pfam profile PF04640 : Protein of unknown function, DUF597
A015498_01	At5g10930	2.51054	1.3525	250408_at	AT5G10930	CBL-interacting protein kinase 5 (CIPK5) identical to CBL-interacting protein kinase 5 GP|9280632|gb|AAF86504 [Arabidopsis thaliana]
A011130_01	At3g14280	5.44903	1.39313	258362_at	AT3G14280	expressed protein
A025873_01	At5g16970	3.30351	1.52315	246463_at	AT5G16970	NADP-dependent oxidoreductase, putative (P1) identical to probable NADP-dependent oxidoreductase P1, zeta-crystallin homolog [SP|Q39172][gi:886428], Arabidopsis thaliana; similar to allyl alcohol dehydrogenase [Nicotiana tabacum] GI:6692816; contains Pfa
A005155_01	At1g28660	13.7656
A002643_01	At1g12010	13.6516
A013095_01	At4g02520	11.0043
A024259_01	At3g48340	10.9739
A013676_01	At4g35690	10.0701
A014758_01	At4g35770	10.0491
A020731_01	At2g40000	9.91766
A005727_01	At3g47340	9.70683
A012430_01	At3g59270	9.56656
A006087_01	At2g20670	9.52025
A007696_01	At2g39400	9.3957
A002409_01	At1g16950	8.92591
A017612_01	At5g57550	8.62187
A007362_01	At2g33830	8.61589
A020560_01	At3g47340	8.50906
A008415_01	At2g18550	8.46788
A021759_01	At1g70680	8.42689
A004612_01	At1g67860	7.86802
A011912_01	At3g45300	7.79744
A025060_01	At3g44300	7.43329
A014867_01	At4g36740	7.4127
A007656_01	At2g44130	7.38706
A024298_01	At4g30270	7.31572
A004276_01	At1g03660	7.14533
A007820_01	At2g14560	6.94031
A020605_01	At2g25450	6.92109
A024326_01	At5g56870	6.87805
A014791_01	At4g27450	6.75989
A024527_01	At1g75750	6.69925
A008391_01	At2g05910	6.62537
A014115_01	At4g28040	6.51155
A014526_01	At4g14930	6.40856
A016148_01	At5g49360	6.40412
A007535_01	At2g15960	6.37312
A017913_01	At5g63800	6.31157
A009011_01	At3g22640	6.21606
A025898_01	At1g78830	6.19455
A012369_01	At3g44240	6.17312
A014688_01	At4g37610	6.08813
A018019_01	At5g14740	5.85228
A004618_01	At1g11260	5.84823
A000828_01	At1g80180	5.828
A025575_01	At1g02660	5.78774
A005042_01	At4g15760	5.74776
A011810_01	At3g04720	5.71994
A001121_01	At1g58180	5.69225
A000410_01	At1g02610	5.62947
A013034_01	At4g10910	5.39641
A025798_01	At1g12780	5.38147
A016319_01	At5g44610	5.32581
A014855_01	At4g34320	5.29636
A018348_01	At5g56550	5.16583
A018673_01	At5g01920	5.13015
A024469_01	At5g59820	5.10886
A017468_01	At5g25280	5.10532
A005366_01	At5g20250	5.09471
A000098_01	xxxx	5.0806
A022000_01	At5g56540	5.04201
A014702_01	At4g33050	5.00372
A025759_01	At2g22980	4.99678
A002676_01	At1g61810	4.89056
A020777_01	At2g44500	4.83662
A021629_01	At2g32210	4.79324
A023279_01	At4g04750	4.76343
A024336_01	At3g48360	4.76013
A024560_01	At5g61600	4.68159
A008692_01	At2g15890	4.66216
A011193_01	At3g22060	4.64282
A003186_01	At1g67070	4.5284
A021811_01	At1g80920	4.52212
A010307_01	At3g26165	4.51586
A005246_01	At1g02660	4.50648
A021882_01	At5g14180	4.50648
A012754_01	At3g13750	4.49712
A006022_01	At4g20260	4.49089
A020221_01	At3g10740	4.48777
A002698_01	At1g54740	4.48156
A013240_01	At4g10920	4.46605
A004437_01	At1g80440	4.37414
A008722_01	At2g18700	4.36808
A010318_01	At3g51730	4.35901
A006021_01	not annotated	4.34694
A000319_01	At1g26820	4.30198
A020615_01	At1g61820	4.27522
A003510_01	At1g10140	4.26339
A008605_01	At2g22990	4.24275
A024495_01	At2g27500	4.14106
A007304_01	At2g37540	4.11246
A023537_01	At2g36800	4.10676
A015540_01	At5g53730	4.09539
A021067_01	At1g69890	4.09255
A003475_01	At1g80920	4.08405
A016369_01	At5g49450	4.05022
A020242_01	At4g36850	4.04181
A001631_01	At1g35910	4.02503
A003093_01	At1g17700	4.02503
A001180_01	At1g70290	3.99446
A015263_01	At4g01870	3.98893
A009848_01	At3g02140	3.98616
A012655_01	At3g23970	3.97237
A013995_01	At4g24230	3.92584
A000382_01	At1g11080	3.91225
A020400_01	At3g15630	3.91225
A014984_01	At4g05070	3.89602
A006104_01	At2g05520	3.89332
A004587_01	At1g78670	3.86911
A009187_01	At3g28270	3.86375
A018934_01	At5g58410	3.86375
A015634_01	At5g40780	3.85038
A004243_01	At1g26800	3.83706
A021851_01	At5g44580	3.81848
A015984_01	At5g40450	3.80527
A019892_01	At1g78290	3.79474
A018058_01	At5g66170	3.78685
A024349_01	At1g72900	3.78685
A007859_01	At2g45040	3.76591
A002143_01	At1g30040	3.73472
A019812_01	At3g51860	3.7218
A002008_01	At1g47960	3.71922
A008578_01	At2g38400	3.71922
A021052_01	At2g34430	3.71922
A019507_01	At4g28530	3.71664
A019174_01	At5g54730	3.69609
A004859_01	At1g66760	3.68586
A022735_01	At3g31390	3.68586
A019611_01	At5g02230	3.6731
A001250_01	At1g03090	3.66547
A018625_01	At5g12400	3.65279
A014858_01	At4g33666	3.63511
A001254_01	At1g18270	3.62254
A015629_01	At5g16370	3.61
A008818_01	At2g41100	3.59004
A013212_01	At4g15490	3.58258
A017072_01	At5g16110	3.57514
A004408_01	At1g49500	3.57266
A009434_01	At3g57720	3.55045
A025769_01	At4g34030	3.54553
A022105_01	At1g49200	3.52837
A019668_01	At3g19030	3.51616
A019724_01	At5g44580	3.50885
A011815_01	At3g05900	3.48703
A013417_01	At4g32480	3.47979
A015062_01	At4g38470	3.47979
A006274_01	At2g17036	3.47497
A004597_01	At1g23390	3.46295
A018991_01	At5g21940	3.46055
A018251_01	At5g14360	3.45815
A013537_01	At4g14270	3.4295
A020836_01	At1g05010	3.42475
A000851_01	At1g52710	3.41764
A002539_01	At1g32170	3.4129
A021093_01	At4g20260	3.41054
A014967_01	At4g23900	3.39874
A023437_01	At2g38340	3.39638
A019544_01	At4g25170	3.38933
A002473_01	At1g69110	3.37995
A007795_01	At2g47270	3.37526
A011437_01	At3g07350	3.37526
A021954_01	At2g05380	3.37292
A007347_01	At2g23320	3.36126
A006227_01	At2g30230	3.34499
A021937_01	At1g14870	3.33341
A025739_01	At1g73310	3.32649
A001212_01	At1g56220	3.31728
A018949_01	At5g22270	3.31498
A024994_01	At4g05120	3.3058
A015879_01	At5g57340	3.2898
A007148_01	At2g42750	3.28752
A004495_01	At1g68520	3.28069
A022401_01	At4g23400	3.26255
A002855_01	At1g32700	3.24226
A002244_01	At1g53560	3.21318
A020352_01	At4g39090	3.2065
A001197_01	At1g27320	3.19541
A016924_01	At5g42200	3.18215
A008664_01	At2g45170	3.17994
A002045_01	At1g74670	3.17774
A006603_01	At2g32440	3.16674
A009328_01	At3g56880	3.15142
A022126_01	At3g23000	3.15142
A025924_01	At4g30470	3.14705
A006421_01	At2g38230	3.14487
A025727_01	At4g37560	3.14051
A025998_01	At1g02300	3.14051
A005845_01	xxxx	3.13399
A025777_01	At4g34030	3.13182
A007325_01	At2g45820	3.11234
A007429_01	At2g26690	3.10588
A006099_01	At2g35680	3.10157
A024663_01	At1g14370	3.09728
A026002_01	At5g07440	3.09513
A017758_01	At5g11070	3.07375
A006897_01	At2g32880	3.07162
A010619_01	At3g26510	3.07162
A009107_01	At3g57520	3.06949
A002210_01	At1g43670	3.06524
A024599_01	At2g25080	3.05675
A020045_01	At3g26740	3.05463
A017848_01	At5g59960	3.05252
A014947_01	At4g03510	3.0504
A012749_01	At3g59060	3.03774
A019608_01	At3g45970	3.03774
A000612_01	At1g13245	3.03564
A016817_01	At5g60680	3.03564
A020686_01	At2g36630	3.03354
A019046_01	At5g57630	3.01885
A007993_01	At2g31810	3.01676
A015339_01	At4g00780	3.01467
A004915_01	At1g60140	3.00841
A011307_01	At3g59210	3.00008
A020273_01	At5g57655	2.998
A025061_01	At3g28100	2.98763
A025847_01	At5g07440	2.98763
A025997_01	At3g26180	2.98763
A012502_01	At3g07870	2.98556
A006761_01	At2g31880	2.98349
A016988_01	At5g57685	2.98142
A021760_01	At1g70670	2.97935
A003538_01	At1g03610	2.97317
A006763_01	At2g05160	2.96905
A011726_01	At3g15353	2.95468
A024373_01	At3g20083	2.95468
A000120_01	At1g69600	2.9465
A020145_01	xxxx	2.94241
A020225_01	At3g62550	2.93427
A005557_01	At3g51890	2.9302
A008773_01	At2g32860	2.9302
A015182_01	At4g13830	2.92614
A024610_01	At4g19840	2.92209
A020070_01	At1g22740	2.914
A002696_01	At1g55510	2.90996
A017073_01	At5g23660	2.90996
A005562_01	At1g23870	2.89788
A019247_01	At5g06860	2.89588
A006771_01	At2g35900	2.88986
A015351_01	At4g28240	2.88586
A018157_01	At5g62540	2.88586
A005009_01	xxxx	2.87587
A011862_01	At3g54140	2.86592
A012825_01	At3g29240	2.86394
A012747_01	At3g15450	2.85997
A013429_01	At4g01330	2.85601
A020633_01	At4g36040	2.85205
A007301_01	At2g26670	2.85008
A021335_01	At4g15700	2.8481
A020868_01	At3g10020	2.84218
A002088_01	At1g25550	2.84021
A023277_01	At1g47540	2.83825
A007844_01	At2g36320	2.83628
A016411_01	At5g03180	2.83628
A002441_01	At1g27100	2.83431
A006811_01	At2g13360	2.83431
A001784_01	At1g73870	2.82451
A024299_01	At3g12020	2.81864
A009088_01	At3g04910	2.81279
A004542_01	At1g55810	2.80694
A011777_01	At3g13445	2.80694
A020144_01	At1g68440	2.80111
A023658_01	At2g36080	2.80111
A009305_01	At3g22750	2.79917
A019031_01	At5g64240	2.79723
A018240_01	At5g12010	2.79529
A025947_01	At1g72900	2.79529
A010658_01	At3g55610	2.79336
A004165_01	At1g01240	2.79142
A019057_01	At5g43260	2.78755
A002515_01	At1g07590	2.78369
A012748_01	At3g48580	2.77984
A024682_01	At5g40890	2.77984
A015167_01	At4g31390	2.77791
A002073_01	At1g47128	2.77599
A003567_01	At1g64660	2.77599
A020076_01	At3g13450	2.77599
A015866_01	At5g22920	2.76638
A017044_01	At5g64840	2.76446
A018110_01	At5g59960	2.75681
A007781_01	At2g21620	2.75299
A007860_01	At2g03310	2.75108
A011007_01	At3g11930	2.73967
A019954_01	At1g71040	2.73967
A020710_01	At1g71030	2.73777
A005182_01	At2g28305	2.73397
A014161_01	At4g36760	2.72641
A014186_01	At4g36730	2.72452
A007065_01	At2g38910	2.72452
A005981_01	At1g20620	2.71886
A012694_01	At3g26580	2.7057
A014295_01	At4g11570	2.70382
A022324_01	At4g21930	2.70382
A003537_01	At1g63800	2.69634
A020343_01	At3g21870	2.6926
A016682_01	At5g54660	2.68328
A018308_01	At5g16360	2.67771
A015331_01	At4g24040	2.67586
A004048_01	At1g18470	2.6629
A007704_01	At2g39570	2.6629
A008214_01	At2g07000	2.66106
A016980_01	At5g55700	2.66106
A024538_01	At3g06850	2.65185
A016244_01	At5g16120	2.64818
A018147_01	At5g54170	2.64818
A020289_01	At1g21680	2.64451
A003614_01	At1g33050	2.64268
A012838_01	At3g47160	2.64268
A018041_01	At5g19120	2.64085
A019466_01	At5g54250	2.62989
A020955_01	At2g16700	2.62989
A013000_01	At4g34350	2.62806
A011820_01	At3g56360	2.62624
A011781_01	At3g51920	2.62079
A002488_01	At1g76110	2.61897
A014274_01	At4g12830	2.61534
A006724_01	At2g22680	2.61353
A003736_01	At1g68230	2.6081
A002220_01	At1g62370	2.60088
A007073_01	At2g16660	2.59908
A006944_01	At2g44490	2.59548
A013470_01	At4g03560	2.59368
A021873_01	At5g18630	2.59009
A018153_01	At5g21020	2.5865
A024501_01	At4g32060	2.5865
A011631_01	At3g61260	2.58112
A008667_01	At2g46030	2.57934
A001240_01	At1g28260	2.57755
A007966_01	At2g31800	2.57576
A023623_01	At2g31560	2.57219
A001247_01	At1g50420	2.56863
A017360_01	At5g47860	2.56152
A021035_01	At5g63190	2.56152
A024636_01	At1g23310	2.56152
A017664_01	At5g46760	2.5562
A017871_01	At5g10830	2.55443
A009530_01	At3g21550	2.55266
A004528_01	At1g08570	2.54912
A015639_01	At5g25130	2.54912
A025408_01	At2g22920	2.54735
A002438_01	At1g75410	2.54735
A020645_01	At2g01490	2.54383
A016420_01	At5g02160	2.5403
A013435_01	At4g01600	2.53854
A021309_01	At4g01060	2.53678
A014229_01	At4g10080	2.53503
A007794_01	At2g01850	2.53151
A024588_01	At4g37300	2.52101
A005629_01	At5g21170	2.51926
A009525_01	At3g53420	2.51926
A024689_01	At5g48160	2.51054
A022436_01	At4g37560	2.5088
A010323_01	At3g52480	2.50707
A009890_01	At3g30775	2.50359
A009105_01	At3g09830	2.49839
A018637_01	At5g52630	2.49839
A000639_01	At1g16320	2.49666
A024456_01	At1g58032	2.49666
A020795_01	At1g72150	2.49493
A004682_01	At1g09970	2.4932
A018270_01	At5g24120	2.48802
A002118_01	At1g78080	2.4777
A003544_01	At1g16720	2.47255
A008007_01	At2g14170	2.47255
A009557_01	At3g12320	2.47255
A024249_01	At2g40140	2.46741
A001392_01	At1g19660	2.4657
A001418_01	At1g75220	2.4657
A001874_01	At1g72680	2.4657
A020109_01	At1g50290	2.464
A024396_01	At1g55960	2.46229
A009139_01	At3g51600	2.46058
A021796_01	At3g05880	2.46058
A018423_01	At5g58120	2.45547
A012379_01	At3g16110	2.45207
A012847_01	At3g15810	2.45207
A007064_01	At2g38870	2.44867
A006030_01	At2g40880	2.44698
A017783_01	At5g06980	2.44698
A014769_01	At4g02380	2.43176
A000814_01	At1g74840	2.42839
A000567_01	At1g22190	2.42671
A025944_01	At5g43060	2.42671
A024219_01	At5g57710	2.42503
A002798_01	At1g53570	2.41831
A020751_01	not annotatetd	2.41496
A006935_01	At2g26170	2.41329
A011227_01	At3g60420	2.41329
A014068_01	At4g23870	2.41329
A018911_01	At5g19140	2.41329
A000795_01	At1g66980	2.41162
A011957_01	At3g06210	2.40661
A007160_01	At2g35770	2.40661
A003675_01	At1g70520	2.40327
A021131_01	At1g76180	2.40327
A002491_01	At1g11380	2.39828
A010065_01	At3g14610	2.39828
A017890_01	At5g23050	2.39828
A014457_01	At4g31510	2.39662
A021913_01	xxxx	2.39662
A010579_01	At3g54880	2.39164
A007530_01	At2g03550	2.38998
A007311_01	At2g25900	2.38171
A021199_01	At3g24420	2.38006
A010464_01	At3g19900	2.37841
A007768_01	At2g42620	2.37183
A019587_01	At4g09030	2.36854
A020053_01	At3g14067	2.36526
A021249_01	At1g07610	2.36362
A008481_01	At2g21120	2.36035
A009583_01	At3g47250	2.36035
A020189_01	At3g16857	2.35218
A014571_01	At4g28270	2.34892
A020009_01	At5g07220	2.34892
A000653_01	At1g11530	2.34404
A004177_01	At1g63180	2.34404
A018715_01	At5g10750	2.33432
A019252_01	At5g11060	2.32463
A020873_01	At3g21670	2.32463
A013880_01	At4g02020	2.32302
A012385_01	At3g06040	2.31819
A004735_01	At1g68580	2.31659
A007756_01	At2g41250	2.31659
A021820_01	At3g26280	2.31498
A024435_01	At5g54940	2.31498
A025772_01	At4g26530	2.31498
A016209_01	At5g64260	2.31338
A020929_01	At1g01490	2.31338
A020564_01	At1g27290	2.30697
A012159_01	At3g09950	2.30218
A014147_01	At4g36400	2.29899
A020656_01	At3g29810	2.29899
A025036_01	At3g62740	2.2974
A021874_01	At3g19800	2.28786
A004458_01	At1g52870	2.28628
A020482_01	At2g23810	2.28628
A013129_01	At4g25640	2.28311
A021968_01	At3g53990	2.28311
A002258_01	At1g14890	2.27837
A013717_01	At4g16190	2.27679
A020363_01	At2g39800	2.27679
A007422_01	At2g48020	2.27521
A012123_01	At3g18773	2.27521
A017477_01	At5g45350	2.27206
A019014_01	At5g47560	2.27206
A001092_01	At1g64860	2.26891
A016323_01	At5g15850	2.26577
A010390_01	At3g15770	2.2642
A018531_01	At5g59750	2.25949
A010874_01	At3g10525	2.25793
A013044_01	At4g23890	2.25636
A014936_01	At4g36410	2.25636
A011613_01	At3g23640	2.2548
A021079_01	At1g10150	2.25324
A008637_01	At2g43400	2.24856
A019281_01	At5g14420	2.24856
A019301_01	At5g47040	2.247
A003114_01	At1g19450	2.24078
A012283_01	At3g22560	2.24078
A021071_01	At4g37790	2.24078
A003518_01	At1g79380	2.23923
A012739_01	At3g57300	2.23767
A014072_01	At4g16520	2.23457
A011505_01	At3g52840	2.23303
A013468_01	At4g03410	2.23303
A025916_01	At1g02305	2.22993
A004774_01	At1g04970	2.22839
A011831_01	At3g51130	2.22839
A012155_01	At3g03990	2.22376
A001105_01	At1g14330	2.22222
A012396_01	At3g57960	2.21914
A009296_01	At3g27090	2.21453
A023242_01	At1g54090	2.21453
A020126_01	At5g59960	2.20228
A019515_01	At4g17840	2.20076
A024559_01	At1g42550	2.20076
A001773_01	At1g70530	2.19923
A003636_01	At1g05840	2.19923
A015465_01	At4g37260	2.19466
A019000_01	At5g67370	2.19466
A013782_01	At4g20930	2.19314
A014031_01	At4g26700	2.19314
A018974_01	At5g23340	2.19314
A006708_01	At2g38820	2.18707
A016618_01	At5g03330	2.18707
A000888_01	At1g50730	2.18556
A007306_01	At2g05100	2.18556
A016845_01	At5g35170	2.18556
A020064_01	At4g24570	2.18404
A020917_01	At1g75380	2.18404
A005097_01	At3g51840	2.18253
A008733_01	At2g17450	2.18253
A016703_01	At5g02970	2.18102
A019659_01	At5g51640	2.18102
A023329_01	At3g46530	2.1795
A002797_01	At1g54710	2.17046
A025403_01	At2g29340	2.16895
A009803_01	At3g03480	2.16745
A016210_01	At5g14780	2.16595
A005835_01	At1g75730	2.16295
A009551_01	At3g45780	2.16295
A003130_01	At1g30090	2.16145
A008454_01	At2g20730	2.15995
A016227_01	At5g48540	2.15846
A018467_01	At5g52250	2.15696
A015883_01	At5g14120	2.15397
A016960_01	At5g02880	2.15248
A018195_01	At5g51970	2.15248
A025946_01	At1g35670	2.15099
A018070_01	At5g47540	2.1495
A001378_01	At1g32460	2.14801
A025167_01	At3g14640	2.14652
A021045_01	At2g35820	2.13761
A011976_01	At3g10910	2.13465
A017319_01	At5g35970	2.13465
A014126_01	At4g28025	2.13317
A002736_01	At1g29760	2.12874
A012771_01	At3g58750	2.12579
A017000_01	At5g66930	2.12579
A021130_01	At1g09070	2.12432
A002838_01	At1g08980	2.12138
A016949_01	At5g17300	2.12138
A024399_01	At3g14270	2.12138
A011854_01	At3g45640	2.11991
A024665_01	At5g58800	2.11991
A001619_01	At1g24160	2.11844
A022019_01	At3g48690	2.11844
A017575_01	At5g01850	2.11697
A020654_01	At1g49050	2.11404
A004173_01	At1g29800	2.11257
A012672_01	At3g52800	2.11257
A017692_01	At5g64930	2.11111
A020062_01	At1g54290	2.11111
A024522_01	At3g09390	2.11111
A013659_01	At4g10610	2.10964
A001222_01	At1g78320	2.10818
A004151_01	At1g33110	2.10818
A008532_01	At2g33150	2.10818
A019725_01	At5g54510	2.10672
A001299_01	At1g07600	2.10526
A004896_01	At1g09570	2.10526
A006050_01	At2g39000	2.10526
A020214_01	At3g47960	2.10526
A016141_01	At5g41790	2.10235
A002284_01	At1g17520	2.09943
A020570_01	At5g57660	2.09943
A014798_01	At4g14430	2.09507
A016278_01	At5g61590	2.09507
A020102_01	At5g02840	2.09507
A002651_01	At1g70410	2.09072
A018427_01	At5g59400	2.08638
A025644_01	At1g56280	2.0806
A001091_01	At1g64680	2.07916
A006277_01	At2g35800	2.07916
A018264_01	At5g05930	2.07916
A011732_01	At3g62420	2.07772
A012421_01	At3g19500	2.07772
A001284_01	At1g79040	2.07628
A007579_01	At2g28550	2.07628
A001959_01	At1g04400	2.07484
A006291_01	At2g33990	2.07484
A007959_01	At2g45980	2.0734
A014801_01	At4g25620	2.0734
A011607_01	At3g52340	2.07197
A024513_01	At4g37550	2.0691
A015134_01	At4g22710	2.06766
A016963_01	At5g05140	2.06623
A003703_01	At1g48320	2.06337
A010731_01	At3g27690	2.06337
A019617_01	At5g04770	2.06337
A022927_01	At5g44290	2.06337
A015088_01	At4g34920	2.06194
A019941_01	At1g60010	2.06194
A020565_01	At3g10980	2.05908
A014165_01	At4g30790	2.05765
A014539_01	At4g16130	2.05765
A000555_01	At1g72180	2.0548
A005620_01	At5g28020	2.0548
A008330_01	At2g24550	2.0548
A009077_01	At3g25690	2.05338
A025268_01	At1g08930	2.05338
A025995_01	At2g01670	2.05338
A008183_01	At2g26030	2.05196
A016597_01	At5g01800	2.05196
A012572_01	At3g06510	2.05053
A026004_01	At5g48620	2.04769
A017868_01	At5g56460	2.04202
A023904_01	At1g49130	2.04202
A001827_01	At1g17050	2.0392
A009501_01	At3g48740	2.0392
A012964_01	At4g19510	2.0392
A025372_01	At5g35450	2.0392
A003431_01	At1g06460	2.03778
A024642_01	At2g01420	2.03778
A025101_01	At5g16340	2.03637
A012001_01	At3g06780	2.03214
A009378_01	At3g27820	2.03073
A006253_01	At2g24180	2.02933
A013046_01	At4g21560	2.02792
A011737_01	At3g57530	2.02651
A006817_01	At2g14910	2.02511
A009121_01	At3g63210	2.02511
A015336_01	At4g32150	2.02511
A013974_01	At4g24400	2.0223
A016407_01	At5g47070	2.0181
A017815_01	At4g13261	2.0181
A000853_01	At1g52680	2.01391
A001285_01	At1g50020	2.01391
A001861_01	At1g78510	2.01391
A014765_01	At4g17080	2.01391
A014802_01	At4g24660	2.01252
A003121_01	At1g55110	2.00834
A018964_01	At5g56180	2.00834
A022125_01	At1g13080	2.00834
A002011_01	At1g20440	2.00694
A010276_01	At3g54500	2.00555
A005208_01	At1g60590	2.00416
A025971_01	At1g08510	2.00416
A023353_01	At2g17110	2.00277
A006661_01	At2g16890	2.00139
A009780_01	At3g01520	2
